# Supplementary material for: Impaired Spatial Firing Representations of Neurons in the Medial Entorhinal Cortex of the Epileptic Rat Using Microelectrode Arrays
Source: Research (Wash D C). 2023 Sep 15;6:0229. doi: 10.34133/research.0229 (PMC10503993; doi:10.34133/research.0229)
Supplement: Supplementary 1 — Figs. S1 to S9 Tables S1 to S3 Movies S1 and S2 [file research.0229.f1.zip]

Archive with 3 entries (3 files):
- Supplementary Materials.docx
- Movie S1.mp4
- Movie S2.mp4
